# Supplementary material for: New Dual Inhibitors of Tyrosyl-DNA Phosphodiesterase 1 and 2 Based on Deoxycholic Acid: Design, Synthesis, Cytotoxicity, and Molecular Modeling
Source: Molecules. 2024 Jan 24;29(3):581. doi: 10.3390/molecules29030581 (PMC10856758; doi:10.3390/molecules29030581)
Supplement: Supplementary file 1 [file molecules-29-00581-s001.zip]

Archive with 1 entries (1 files):
- molecules-2737291-supplementary.pdf
